# Supplementary material for: TRPC1 links calcium signaling to cellular senescence in the protection against posttraumatic osteoarthritis
Source: JCI Insight. 2024 Dec 24;10(3):e182103. doi: 10.1172/jci.insight.182103 (PMC11948585; doi:10.1172/jci.insight.182103)
Supplement: Supporting data values [file jciinsight-10-182103-s207.xlsx]

## Sheet: Fig 1B
WT	Trpc1-/-
1.42708e+06	1.44975e+06
1.5565e+06	1.53019e+06
1.64907e+06	1.53059e+06
1.62026e+06	1.52005e+06
1440054	1435896
1443520	1440744
1433824	1431056
1440744	1438668

## Sheet: Fig 1C
	WT				Trpc1-/-
-115	1.01		1	1	1	1	1	1
-100	1.01414		1.02293	1.02059	1.03348	1.03348	1.02327	1.09902
-85	1.02697		1.02826	1.03055	0.991674	0.991674	1.04626	1.11065
-70	1.04046		1.03668	1.04113	1.03247	1.03247	1.05853	1.13813
-55	1.04124		1.04337	1.03664	1.00136	1.00136	1.05692	1.1497
-40	1.05446		1.0504	1.04318	0.995535	0.995535	1.05414	1.15999
-25	1.06663		1.04825	1.00118	0.98501	0.98501	1.08396	1.14669
-10	1.09663		1.04868	1.00407	0.982385	0.982385	1.08453	1.14188
5	2.51177		1.77205	1.57531	1.3124	1.3124	1.21335	2.3082
10	3.50819		2.50911	1.64264	1.37835	1.37835	1.2395	2.49986
25	4.70193		3.35914	2.10333	1.9684	1.9684	1.41959	2.58919
40	4.84257		3.53755	2.22392	2.05368	2.05368	1.46308	2.58791
55	4.64925		3.56373	2.24268	1.98056	1.98056	1.45502	2.41876
70	4.34719		3.47478	2.22821	1.86312	1.86312	1.56031	2.35238
85	4.1535		3.39345	2.1881	1.74053	1.74053	1.44362	2.31568
100	3.76479		3.22797	2.14805	1.63655	1.63655	1.52614	2.38841
115	3.52768		3.02751	2.09339	1.52725	1.52725	1.50597	2.35129
130	3.17647		2.80403	2.04682	1.42183	1.42183	1.4761	2.30417
145	2.92311		2.59504	1.99094	1.35943	1.35943	1.46545	2.2556
160	2.78641		2.3607	1.88661	1.30336	1.30336	1.45052	2.07499
175	2.56333		2.17311	1.84706	1.26911	1.26911	1.42716	2.01061
190	2.43948		2.00519	1.77998	1.24634	1.24634	1.40772	2.03646
205	2.34344		1.89916	1.7897	1.17364	1.17364	1.38344	2.11007
220	2.2688		1.95534	1.73116	1.19485	1.19485	1.3682	2.09071
235	2.19515		1.83302	1.69856	1.11699	1.11699	1.34647	2.04807
250	2.01095		1.69988	1.65956	1.15165	1.15165	1.31652	1.57894

## Sheet: Fig 1D
	WT				Trpc1-/-
-115	1	1	1	1	1	1	1	1
-100	1.01568	0.985212	1.00918	1.01077	1.02083	1.01205	1.02615	1.00645
-85	1.01326	0.980002	1.00705	1.04731	1.04404	1.02213	1.00206	1.01985
-70	1.02177	1.03376	1.00308	1.05325	1.05061	1.01517	1.03918	1.04708
-55	1.02458	1.05676	1.01326	1.05903	1.0552	1.0516	1.03472	1.26708
-40	1.03829	1.00358	1.01588	1.06835	1.05058	1.0591	0.994406	1.24905
-25	1.04322	0.995869	1.02091	1.06931	1.05002	1.05281	1.04478	1.206
-10	1.05469	0.993788	1.02928	1.06431	1.05501	1.04459	1.0528	1.18017
5	1.11838	1.05699	1.05905	1.09871	1.09573	1.0947	1.07436	1.19442
10	1.08758	1.05433	1.036	1.09781	1.12552	1.08538	1.07392	1.20183
25	1.17445	1.13821	1.07671	1.17858	1.34508	1.07864	1.12826	1.2652
40	1.27399	1.29603	1.21396	1.31989	1.59681	1.07191	1.24468	1.4018
55	1.40859	1.4324	1.38436	1.46595	1.77059	1.09763	1.3607	1.54415
70	1.51639	1.55787	1.57218	1.61571	1.90533	1.11	1.47083	1.65386
85	1.61154	1.67523	1.76318	1.78782	2.00404	1.15313	1.58731	1.76365
100	1.70682	1.73775	1.98543	1.95291	2.06276	1.17792	1.70297	1.88876
115	1.8062	1.78521	2.1914	2.0847	2.00594	1.17917	1.81304	1.9826
130	1.85419	1.94651	2.36569	2.21974	2.04256	1.2199	1.91611	2.18361
145	1.88391	1.99895	2.55527	2.32829	2.06857	1.23971	2.00589	2.29606
160	1.92146	2.10809	2.723	2.41101	2.07004	1.25674	2.10636	2.22852
175	1.94832	2.19013	2.85516	2.48116	2.07597	1.27597	2.18044	2.08125
190	1.95389	2.3661	3.00952	2.53178	2.07359	1.32527	2.249	2.14859
205	2.02473	2.3777	3.06365	2.56325	2.16158	1.2927	2.30576	2.19051
220	2.01939	2.38707	3.12877	2.5793	2.04843	1.30551	2.34911	2.21488
235	2.01496	2.20319	3.20258	2.58217	2.04095	1.30542	2.36961	2.23254
250	2.00039	2.22283	3.21462	2.57116	2.129	1.30594	2.39152	2.23557

## Sheet: Fig 1E
	WT				Trpc1-/-
-115	1	0.950008	1	1	1	1	1	1
-100	1.01839	0.95716	1.025	1.02183	1.0009	0.983413	0.986983	0.994745
-85	1.02812	0.950904	1.04335	1.02961	1.00351	0.98524	1.01178	0.988985
-70	0.947824	0.945836	0.965053	1.03422	1.00045	1.04792	0.972532	0.994777
-55	0.96607	1.01597	0.997198	1.04369	1.00582	1.04875	0.977081	0.994589
-40	1.0275	0.96987	1.03377	1.05303	1.0073	1.12473	0.974913	0.993687
-25	1.02273	0.995982	1.04802	1.06061	1.00651	1.04242	0.980836	0.989515
-10	0.967968	1.0393	1.05386	1.07567	1.00481	1.08099	0.984571	0.995655
5	1.02394	1.02909	1.07508	1.09372	1.03431	1.07238	0.998773	1.04895
10	1.06331	1.02277	1.1015	1.08645	1.02434	1.07665	0.982968	1.04587
25	1.0638	0.99425	1.06909	1.07694	1.02043	1.09509	0.989519	1.0158
40	1.00301	1.01761	1.0582	1.07888	1.03022	0.996803	0.979536	0.991479
55	1.09031	1.04262	1.07997	1.08736	1.0855	0.987308	0.979828	1.00442
70	1.11076	1.08495	1.09643	1.08644	1.19705	1.00291	0.990477	0.994271
85	1.2182	1.13278	1.17789	1.08831	1.31413	1.01275	1.01241	1.0053
100	1.31858	1.23092	1.28559	1.08872	1.30487	1.12198	1.03319	0.989639
115	1.42815	1.32348	1.42409	1.09256	1.37197	1.09865	1.0774	0.983391
130	1.52288	1.32108	1.55419	1.16003	1.29377	1.14117	1.11865	0.999903
145	1.61746	1.35067	1.68841	1.19294	1.3284	1.21806	1.16521	1.02667
160	1.70863	1.36126	1.78873	1.25206	1.329	1.36352	1.20794	1.05481
175	1.71935	1.35924	1.90798	1.31512	1.3138	1.3791	1.24866	1.05547
190	1.74999	1.37897	1.98039	1.3782	1.27754	1.37394	1.28259	0.965679
205	1.7748	1.31998	1.99322	1.34526	1.24526	1.4137	1.31445	0.947566
220	1.72171	1.357	1.99862	1.42406	1.28642	1.40884	1.41007	0.944294
235	1.67287	1.33742	1.8931	1.33567	1.23361	1.38557	1.4348	0.951024
250	1.65572	1.28982	1.8973	1.36003	1.08335	1.36886	1.4664	0.957853

## Sheet: Fig 1H
OARSI Score	0	1 - 2.5	3 +
	55.47	70.19	29.49
	48.57	49.8	35.73
	40.92	70.96	37.26
	40.61	53	35.76
	64.47	36.61	24.7246
			30.71
			17.05

## Sheet: Fig 1J
	2 weeks post DMM		8 weeks post DMM
	sham	DMM	sham	DMM
	68.5734	18.4	68.53	43.82
	73.5792	18.6563	81.05	46.85
	66.2802	34.6501	69.53	26.22
	64.045	16.3607	66.65	10.53
	63.054	4.14379	76.44	20.99

## Sheet: Fig 2B
	Sham		DMM
	WT	Trpc1-/-	WT	Trpc1-/-
	0	0	3.83333	5.875
	0.1333	0	2	3.41667
	0	0.26667	3.83333	7.16667
	0	0	5	10.1667
	0.1333	0	3.25	4.7
	0	0	2.925	6.5
	0	0.1333	3	9.125

## Sheet: Fig 2D
WT	Trpc1-/-
370.499	279.36
356.647	337.471
350.044	233.005
362.276	233.973
249.917	246.319

## Sheet: Fig 3B
	Sham		DMM
	WT	Trpc1-/-	WT	Trpc1-/-
	0	0.66667	2.5	2
	0	0	2.20833	1.125
	0.3334	0	3.75	0.619
	0	0.3334	2.58	1.83
	0	0	2.25	1.925
	0.3334	0	1	0.83333
	0	0	1.16667	1.66667
	0	0.3334	1.5	1.375

## Sheet: Fig 3C
Sham		DMM
WT	Trpc1-/-	WT	Trpc1-/-
55.7	54.6	66.6	75.2
67.9	58.1	65	65.1
55	51.407	64.8	55.4368
55.7	50.3703	66.6	48.9974
77.93	54.2477	81.27	67.1325
50.01	50.56	75.68	53.14
64.08	58.26	70.16	63.93
62.36	57.43	77.7	60.24

[truncated: 29 more sheets: Fig 3D, Fig 3E, Fig 3G, Fig 3I, Fig 4B, Fig 4C, Fig 4E, Fig 4F, Fig 4H, Fig 4I, Fig 4J, Fig 4L, Fig 6A, Fig 6B, Fig 6C, Fig 6D, Fig 6F, Fig 6G, Fig 6I, Fig 7B …]
